# Supplementary material for: Differences in Behavior between Normal and Atopic Keratinocytes in Culture: Pilot Studies
Source: Vet Sci. 2022 Jun 30;9(7):329. doi: 10.3390/vetsci9070329 (PMC9319359; doi:10.3390/vetsci9070329)
Supplement: Supplementary file 1 [file vetsci-09-00329-s001.zip]

Archive with 9 entries (6 files):
- vetsci-1763400-supplementary/
- vetsci-1763400-supplementary/Video S1/
- vetsci-1763400-supplementary/Video S1/Video S1.mp4
- vetsci-1763400-supplementary/Video S1/Video S1a.mp4
- vetsci-1763400-supplementary/Video S2/
- vetsci-1763400-supplementary/Video S2/Video S2.mp4
- vetsci-1763400-supplementary/Video S2/Video S2a.mp4
- vetsci-1763400-supplementary/Video S3.mp4
- vetsci-1763400-supplementary/Video S4.mp4
